# Supplementary material for: A Dual-Functional Zr-Ion Crosslinked PVA-Alginate Hydrogel with Embedded ZrMgFe-LDH for Enhanced Phosphate Recovery
Source: Gels. 2026 Jun 28;12(7):570. doi: 10.3390/gels12070570 (PMC13409721; doi:10.3390/gels12070570)
Supplement: Supplementary file 1 [file gels-12-00570-s001.zip]

Archive with 1 entries (1 files):
- gels-4364423-supplementary.pdf
